# Supplementary material for: Comparison of Essential Oil Components and In Vitro Antioxidant Activity of Zanthoxylum nitidum from Different Parts
Source: Plants (Basel). 2025 Apr 11;14(8):1194. doi: 10.3390/plants14081194 (PMC12029993; doi:10.3390/plants14081194)
Supplement: Supplementary file 1 [file plants-14-01194-s001.zip]

Archive with 1 entries (1 files):
- plants-3524235-supplementary.pdf
